# Supplementary material for: Short-term exercise training improves cardiac function associated to a better antioxidant response and lower type 3 iodothyronine deiodinase activity after myocardial infarction
Source: PLoS One. 2019 Sep 12;14(9):e0222334. doi: 10.1371/journal.pone.0222334 (PMC6742396; doi:10.1371/journal.pone.0222334)
Supplement: S1 Table — (XLS) [file pone.0222334.s001.xls]

## Sheet: Dados
Rato	Grupo	IAM	Treinamento	Peso_Inicial	Peso_Final	PA_Inicial	PA_Final	TEM_Inicial	TEM_Final	Coracao	HIP	FE_Inicial	FE_Final	DC_Inicial	DC_Final	FAC_Inicial	FAC_Final	FENC_Inicial	FENC_Final	AA_Inicial	AA_Final	VEGF	tGH	GSH	GSSG	GPx	TRx	Carbonilas	D3
S1	1	0	0	239	267	181	186	0.9	1.5	1.15	4.30712	67.3284	67.7634	66.361	59.1493	54.0123	57.5969	42.7925	51.229			126.684	19.5469	18.1513	1.39558	14.0836	0.347	0.318	3.27
S2	1	0	0	246	305	178	184	1.5	1.5	1.2272	4.02361	43.7766	55.1911	58.2137	85	41.9711	48.4166	34.6154	41.0072			127.176	22.2149	20.9294	1.28549	13.0129	0.223	0.25	3.74
S3	1	0	0	256	319	189	182	0.9	0.9	1.343	4.21003	63.0821	60.4898	92.4858	73.5	48.4	52.1519	47.7168	46.9565			112.459	29.1646	27.5221	1.64249	13.5048	0.204	1.34	3.51
S4	1	0	0	254	311	179	182	1.2	0.9	1.3245	4.25884		59.6754		74.576		45.3723		39.4987			118.14	26.1075	24.5903	1.51714	12.6688	0.202	0.216	3.58
S5	1	0	0	263	319	179	185	1.2	1.5	1.3368	4.1906	41.8662	62.7116	39.5725	79.1	41.6	50.4543	46.0618	39.8148			107.449	21.2436	19.9861	1.25757	13.955	0.282	0.375	3.44
S6	1	0	0	260	298	179	181	0.9	1.5	1.2613	4.23255	52.7693	58.7595	63.2471	79.4541	39.1964	49.1968	33.5196	40.3952			107.583	29.754	28.032	1.72196	14.8553	0.345	1.273	3.96
S7	1	0	0	275	316	186	180	1.5	1.5	1.2171	3.85158	62.2959	61.3876	75.1028	58	55.1815	51.0756	43.9464	41.0553				34.3565	33.1872	1.16924	13.2476	0.287	0.591
S8	1	0	0	268	307	180	196	0.9	1.2	1.4656	4.77394	60.8864	63.2035	85.8584	55.3	47.503	53.5203	45.7206	40.9424				20.3305	19.2986	1.03193	13.8264	0.199	0.352
S9	2	0	1	256	280	190	161	0.9	2.4	1.3234	4.72643	50.8214	68	46.1455	46.6742	43.3417	52.3955	40.7895	50.9516			105.839	21.5861	20.7353	0.850811	15.5627	0.174	0.52	4.06
S10	2	0	1	261	297	178	163	1.5	2.4	1.1379	3.83131	63.2799	66.7	75.5239	73.5603	52.9722	49.1578	44.4015	54.0773			117.693	16.3774	15.4788	0.898627	14.7267	0.24	0.412	3.37
S11	2	0	1	290	325	171	168	1.2	1.8	1.4324	4.40738		77.5		80.9188		60.8466		43.9196			115.725	14.916	14.0288	0.887153	13.7621	0.18	0.444	3.68
S12	2	0	1	274	313	183	162	1.2	2.4	1.324	4.23003	53.7601	63.08	85.7276	65.3862	44.9524	42.5545	37.6905	38.5347			94.8791	14.9498	13.7517	1.19817	12.8617	0.23	0.536	3.37
S13	2	0	1	285	343	197	160	1.2	2.1	1.394	4.06414	53.833	64.3	59.8634	60.0481	43.4662	43.1254	46.6461	43.2349			100.381	24.2647	22.831	1.43369	14.1479	0.273	0.545	3.61
S14	2	0	1	269	319	193	162	1.5	2.1	1.2849	4.0279	63.7093	60.6044	77.9359	73.8723	52.7057	57.1429	47.85	46.6041			105.347	25.4732	24.652	0.821161	15.6913	0.394	0.652	4.25
I4	3	1	0	268	295	181	188	1.5	1.2	1.9962	6.76678	22.7306	38.6302	33.3171	56.4022	22.0606	32.6057	11.8387	14.9481	39.963	44.5216	105.302	27.0083	25.3658	1.64249	12.7974	0.17	3.129	4.12
I27	3	1	0	274	322	204	193	1.2	1.2	1.8533	5.75559	33.1888	27.7405	56.5628	59.32	25.727	23.9377	15.4936	17.5182	46.41	37.6472	116.441	17.8152	16.7403	1.07487	13.3119	0.154	0.591	3.8
I30	3	1	0	279	314	211	197	1.5	1.2	1.935	6.16242	29.8462	27.55	55.937	78.3487	23.3945	26.0068		15.1066	46.6803	32.5193	118.722	25.2181	23.8754	1.34266	13.0547	0.27	1.697	4.32
I31	3	1	0	250	309	186	181	1.2	1.2	1.4916	4.82718	41.8329	46.8397	52.6972	49.1787	29.2793	37.2204	24.8668	24.7213	29.2003		121.898	21.7467	20.3678	1.37895	13.6977	0.242	0.235	4.66
I42	3	1	0	323	356	184	196	1.5	1.5	1.8853	5.29579	34.5992	41.7249	58.2549	46.552	27.381	31.1813	20.9399	21.4502	36.4273	30.5978	124.716	21.6287	20.61	1.0187	14.9196	0.243	0.909	5.63
I45	3	1	0	305	316	186	196	1.2	1.2	2.2811	7.21867	37.6642	20.7658	64.9223	64.7956	26.8635	17.3711	11.7211	11.5166	38.1813	36.7903	101.902	32.7139	30.9718	1.74213	13.955	0.245	2.394	5.96
I48	4	1	1	299	278	180	150	1.8	2.1	1.4821	5.33129	35.5317	30.8196	66.8572		20.0734	22.3087	16.9	18.4615	44.9478	38.6356	106.823	19.0219	17.3824	1.63948	14.9839	0.448	0.591	1.42
I50	4	1	1	285	285	183	159	1.2	2.1	1.8374	6.44702	23.8311		30.3404	85.482	15.5265	14.6674	22		48.3083	39.7874	106.286	29.1879	28.1013	1.08668	16.7203	0.235	0.159	2.71
I53	4	1	1	300	336	176	163	0.9	1.8	1.4913	4.43839	38.5626	36.8648	67.3109	74.3021	29.9609	29.3305	17.83	14.7432	40.2255	27.9313	98.0999	19.3355	17.9757	1.35984	14.2765	0.501	0.818	3.29
I55	4	1	1	256	282	182	156	0.9	2.4	1.2166	4.31418	30.3481	39.7309	36.3715	62.3022	23.799	40.3664	19.5	24.6202	34.9436	25.2164	112.146	21.7121	20.3205	1.39159	13.8264	0.391	0.061	2.71
I57	4	1	1	279	304	179	153	0.9	2.1	1.6111	5.29967	20.1922	50.683	23.5845	57.7456	16.4868	40.2256	22.1849	34.4094	37.2678	34.3707	113.13	22.5114	21.4794	1.03193	14.2765	0.478	0.098	2.98
I58	4	1	1	270	295	181	153	1.2	2.4	1.2443	4.21797	51.9713	44.8742	64.106	90.9591	37.5641	27.5556	26.5	17.9376	34.6454	25.9344	124.671	18.0163	16.2839	1.73244	14.8553	0.494	0.106	2.9
I59	4	1	1	276	318	187	147	1.5	2.1	1.4428	4.53711	44.4304	40.0668	58.068	53.6951	27.4832	31.5102	17.56	37.1212	41.4055	28.2891		30.009	28.6465	1.36249	15.3055	0.309	0.174
